# Supplementary material for: Soil fungal biodiversity and pathogen identification of rotten disease in Aconitum carmichaelii (Fuzi) roots
Source: PLoS One. 2018 Oct 31;13(10):e0205891. doi: 10.1371/journal.pone.0205891 (PMC6209216; doi:10.1371/journal.pone.0205891)
Supplement: S1 Table — (XLSX) [file pone.0205891.s004.xlsx]

## Sheet: Sheet1
	supplementary Table 1 The sequencing quality of rhizosphere soils around Fuzi roots by the high-throughput methods
	Sample name	Total reads	Combined reads	Uncombined reads	Percent combined(%)	Combined base(bp)	Min len(bp)	Max len(bp)	Avg len(bp)
	D1	68644	66344	2300	96.65	12978361	45	350	196
	D2	57924	56463	1461	97.48	11323572	60	350	201
	D3	54750	53664	1086	98.02	10435709	104	350	194
	D4	68232	67075	1157	98.3	13679741	83	350	204
	DV2	51929	50822	1107	97.87	11059434	83	346	218
	DV4	53234	51516	1718	96.77	9705084	89	350	188
	T1	62524	60703	1821	97.09	13362033	89	350	220
	T2	52867	51953	914	98.27	11116810	60	350	214
	T3	52422	51267	1155	97.8	10854665	32	350	212
	T4	57581	56293	1288	97.76	11820848	108	350	210
	T5	66972	65805	1167	98.26	13857450	102	350	211
	X1	62550	61575	975	98.44	13000404	57	350	211
	X2	52049	51077	972	98.13	10715235	111	350	210
	X3	53465	52570	895	98.33	10930649	104	350	208
	X4	67148	66095	1053	98.43	13830952	91	350	209
	X5	50832	50223	609	98.8	10501278	50	350	209
	DV1	63530	61768	1762	97.23	12679800	83	350	205
	#Total	996653	975213	21440	97.85	201852025	111	346	207
	T1-T5 were control rhizosphere soils; D1-D4 were rhizosphere soils from Da-Hua Fuzi; DV1, DV2 and DV4 were rhizosphere soils from diseased Da-Hua; X1-X5 were rhizosphere soils from Xiao-Hua Fuzi
